# Supplementary material for: Telomere Length and Mitochondrial DNA Copy Number Variations in Patients with Obesity: Effect of Diet-Induced Weight Loss—A Pilot Study
Source: Nutrients. 2022 Oct 14;14(20):4293. doi: 10.3390/nu14204293 (PMC9610454; doi:10.3390/nu14204293)
Supplement: Supplementary file 1 [file nutrients-14-04293-s001.zip]

Archive with 1 entries (1 files):
- nutrients-1967249-supplementary.pdf
